# Supplementary material for: Phosphorylation-Dependent Interactome of Ryanodine Receptor Type 2 in the Heart
Source: Proteomes. 2021 Jun 7;9(2):27. doi: 10.3390/proteomes9020027 (PMC8293434; doi:10.3390/proteomes9020027)
Supplement: Supplementary file 1 [file proteomes-09-00027-s001.zip]

Archive with 2 entries (2 files):
- proteomes-1232014-original western.pdf
- proteomes-1232014-suppl.xlsx
