# Supplementary material for: Phosphorylation-Dependent Interactome of Ryanodine Receptor Type 2 in the Heart
Source: Proteomes. 2021 Jun 7;9(2):27. doi: 10.3390/proteomes9020027 (PMC8293434; doi:10.3390/proteomes9020027)
Supplement: Supplementary file 1 [file proteomes-09-00027-s001.zip › proteomes-1232014-suppl.xlsx]

## Sheet: TableS1
Protein IDs	Peptide counts (all)	Peptide counts (razor+unique)	Peptide counts (unique)	Protein names	Gene names	LFQ intensity Beads	LFQ intensity IgG	LFQ intensity RyR2	IgG adjusted LFQ intensity (background=50000)	Beads adjusted LFQ intensity (background=50000)	RyR2 adjusted LFQ intensity (background=50000)	RyR2/IgG	RyR2/Beads	Both >1.5
E9Q401;F6U7V1;Q80ZZ5;E9PW34;A2AGL3;A2AGL3-2;Q9CTT8;B7ZMP2;Q14AQ9	245;242;35;18;18;18;4;1;1	245;242;35;18;18;18;4;1;1	234;231;32;14;14;14;3;0;0	Ryanodine receptor 2	Ryr2	40646000	23574000	5782300000	23574000	40646000	5782300000	245.283	142.26	yes
Q9CZB4;B1AV13;Q78IK4;B1AV14	4;4;4;3	4;4;4;3	4;4;4;3	Apolipoprotein O-like	Apool	0	691060	2012300	691060	50000	2012300	2.9119	40.246	yes
Q61425	4	4	4	Hydroxyacyl-coenzyme A dehydrogenase, mitochondrial	Hadh	0	1077000	1662200	1077000	50000	1662200	1.54336	33.244	yes
P62259;Q5SS40;Q8BPH1;F6WA09;A2ACM8;D6REF3	3;3;3;1;1;1	3;3;3;1;1;1	3;3;3;1;1;1	14-3-3 protein epsilon	Ywhae	0	420420	1067900	420420	50000	1067900	2.54008	21.358	yes
P82347;Q544D4;A2ACH6;Q8C8D9	3;3;3;3	3;3;3;3	3;3;3;3	Delta-sarcoglycan	Sgcd	0	401910	996100	401910	50000	996100	2.47842	19.922	yes
P14106;Q3U6I5;Q3US82	3;3;2	3;3;2	3;3;2	Complement C1q subcomponent subunit B	C1qb	308880	1769700	3221200	1769700	308880	3221200	1.8202	10.4286	yes
E9QPX3;Q9CXZ1;Q923F9;Q9CTT4	5;5;5;1	5;5;5;1	5;5;5;1	NADH dehydrogenase [ubiquinone] iron-sulfur protein 4, mitochondrial	Ndufs4	1636400	4447900	14248000	4447900	1636400	14248000	3.20331	8.70692	yes
P70404;Q3TGZ3;Q3TKM5;Q684I8	5;5;5;5	5;5;5;5	5;5;5;5	Isocitrate dehydrogenase [NAD] subunit gamma 1, mitochondrial	Idh3g	0	144370	306650	144370	50000	306650	2.12406	6.133	yes
Q91VA7	16	16	16		Idh3b	953730	1497600	5727600	1497600	953730	5727600	3.82452	6.00547	yes
Q9D6J5;Q3V406;E9Q9J5;F6VCY0	7;4;4;3	7;4;4;3	7;4;4;3	NADH dehydrogenase [ubiquinone] 1 beta subcomplex subunit 8, mitochondrial	Ndufb8	6087900	15293000	35537000	15293000	6087900	35537000	2.32374	5.83732	yes
A2AL35;P13020;P13020-2;Q6PAC1;Q3TGJ9;Q3U9Q8;Q3UCW8;CON__Q3SX14;A6PWS5	11;11;11;11;10;10;10;5;4	11;11;11;11;10;10;10;5;4	11;11;11;11;10;10;10;5;4	Gelsolin	Gsn	12648000	23969000	65854000	23969000	12648000	65854000	2.74747	5.20667	yes
D2KHZ9;P16858;F8WJL5;D3YU05;D3Z0Z9;Q3TUZ9;D3YYI5;F6QXU4;F6UT49;Q64467;Q3V2I5;Q4VBD1;Q8CEV2;Q6IWE3	8;8;7;6;5;5;4;4;3;2;2;2;1;1	8;8;7;6;5;5;4;4;3;2;2;2;1;1	8;8;7;6;5;5;4;4;3;2;2;2;1;1	Glyceraldehyde-3-phosphate dehydrogenase	Gapdh;Gm6316;Gm5069;Gm10481;Gm7293;Gm4795	8763600	18196000	43411000	18196000	8763600	43411000	2.38574	4.95356	yes
A3KGG9;Q9JHI5	4;4	4;4	4;4	Isovaleryl-CoA dehydrogenase, mitochondrial	Ivd	0	90842	243140	90842	50000	243140	2.67652	4.8628	yes
Q6P2K2;Q9QYR9;Q99L15;O55137;Q53YL1;Q9QYR7;Q14DI6;Q6Q2Z6;Q8BWN8;Q9QYR7-2;B2RTE4;Q32Q92;Q91YQ6;Q32Q92-2	3;3;2;2;1;1;1;1;1;1;1;1;1;1	3;3;2;2;1;1;1;1;1;1;1;1;1;1	3;3;2;2;1;1;1;1;1;1;1;1;1;1	Acyl-coenzyme A thioesterase 2, mitochondrial;Acyl-coenzyme A thioesterase 1	Acot2;Acot1	0	66048	222790	66048	50000	222790	3.37315	4.4558	yes
P45952;Q91WS8;Q8BJT5;Q3V2I9;D6RFD7	11;11;6;4;1	11;11;6;4;1	11;11;6;4;1	Medium-chain specific acyl-CoA dehydrogenase, mitochondrial	Acadm	2789400	4130400	10110000	4130400	2789400	10110000	2.4477	3.62444	yes
Q60930;G3UX26;D3YZT5	5;5;2	5;5;2	5;5;2	Voltage-dependent anion-selective channel protein 2	Vdac2	4060400	5442000	11003000	5442000	4060400	11003000	2.02187	2.70983	yes
P23927;Q52L78	7;7	7;7	7;7	Alpha-crystallin B chain	Cryab	5205500	7118800	13785000	7118800	5205500	13785000	1.93642	2.64816	yes
Q8CAQ8-5;Q8CAQ8;Q8CAQ8-2;Q3TVZ5;Q3U7N2;Q8CAQ8-3;E9Q800;Q3TEY5;Q3TQL4;E9QAY6;Q2YDW0;Q6P8Y5;A6H604	8;8;8;8;8;8;8;8;8;6;6;4;2	8;8;8;8;8;8;8;8;8;6;6;4;2	7;7;7;7;7;7;7;7;7;5;6;4;2	Mitochondrial inner membrane protein	Immt	12082000	11840000	26940000	11840000	12082000	26940000	2.27534	2.22976	yes
Q3U6C7;Q3UCC6;Q9Z2I9;Q05BC6;Q9CTE2	13;13;13;5;3	13;13;13;5;3	13;13;13;5;3	Succinyl-CoA ligase [ADP-forming] subunit beta, mitochondrial	Sucla2	1398100	1103100	2890900	1103100	1398100	2890900	2.62071	2.06773	yes
Q8BMS1;Q3TB39	25;13	25;13	25;13	Trifunctional enzyme subunit alpha, mitochondrial;Long-chain enoyl-CoA hydratase;Long chain 3-hydroxyacyl-CoA dehydrogenase	Hadha	193030000	215520000	355920000	215520000	193030000	355920000	1.65145	1.84386	yes
Q99KI0	13	13	13	Aconitate hydratase, mitochondrial	Aco2	36256000	24721000	65480000	24721000	36256000	65480000	2.64876	1.80605	yes
Q3UIQ2;Q91VD9;Q3TIU7	20;20;20	20;20;20	20;20;20	NADH-ubiquinone oxidoreductase 75 kDa subunit, mitochondrial	Ndufs1	126560000	94715000	207830000	94715000	126560000	207830000	2.19427	1.64215	yes
Q08857;Q3TA14;Q3UAI3;Q3UC79;Q8C6Z4;Q3U6Y9;E7D893	3;3;3;3;3;3;1	3;3;3;3;3;3;1	3;3;3;3;3;3;1	Platelet glycoprotein 4	Cd36	16827000	6476300	25936000	6476300	16827000	25936000	4.00476	1.54133	yes
P21107;E9Q5J9;Q8K0Z5;E9Q7Q3;D3Z6I8;Q8C7C3;D3Z2H9;P21107-2;Q58E70;Q3TJ53;D3YVR0	26;22;22;19;18;16;15;15;15;14;3	3;2;2;3;2;3;2;2;2;1;2	3;2;2;3;2;3;2;2;2;1;2	Tropomyosin alpha-3 chain	Tpm3;Tpm3-rs7	0	51592000	61100000	51592000	50000	61100000	1.18429	1222	no
B1AU24;Q9Z0X1;B1AU25;Q2QKE3;Q1L6K5	7;7;7;5;2	7;7;7;5;2	7;7;7;5;2	Apoptosis-inducing factor 1, mitochondrial	Aifm1	0	14451000	10559000	14451000	50000	10559000	0.730676	211.18	no
Q9JJW5;D6RGM5	9;1	9;1	9;1	Myozenin-2	Myoz2	0	10447000	6600800	10447000	50000	6600800	0.631837	132.016	no
Q925I1;Q925I1-2;H3BK90	3;3;1	3;3;1	3;3;1	ATPase family AAA domain-containing protein 3	Atad3	0	4389900	6043200	4389900	50000	6043200	1.37661	120.864	no
P51881;Q545A2	10;10	3;3	3;3	ADP/ATP translocase 2	Slc25a5	0	6762500	2751500	6762500	50000	2751500	0.406876	55.03	no
P62908;Q3UCL7;Q5YLW3;Q9CZP6;Q3UK56;Q9D0A2;D3YV43;O89068	6;6;6;6;5;5;4;1	6;6;6;6;5;5;4;1	6;6;6;6;5;5;4;1	40S ribosomal protein S3	Rps3	0	3337800	2500900	3337800	50000	2500900	0.749266	50.018	no
P47754;Q3UBZ3;Q5DQJ3;Q3UCD2;D6RCW7;Q3U7G3;Q3UJV2;P47753;Q3TLJ0;Q3UAS2;Q5RKN9	6;6;6;5;5;3;1;1;1;1;1	6;6;6;5;5;3;1;1;1;1;1	6;6;6;5;5;3;1;1;1;1;1	F-actin-capping protein subunit alpha-2	Capza2	0	1295800	1825400	1295800	50000	1825400	1.40871	36.508	no
Q4FJK0;Q9CQ62	3;3	3;3	3;3	2,4-dienoyl-CoA reductase, mitochondrial	Decr1	0	1799900	1544200	1799900	50000	1544200	0.857937	30.884	no
Q8BH80;Q9QY76;Q3TU78;Q3TA54;Q9WV55	3;3;2;2;1	3;3;2;2;1	3;3;2;2;1	Vesicle-associated membrane protein-associated protein B	Vapb	0	1061800	1534200	1061800	50000	1534200	1.4449	30.684	no
P51174	7	7	7	Long-chain specific acyl-CoA dehydrogenase, mitochondrial	Acadl	0	1050500	1227600	1050500	50000	1227600	1.16859	24.552	no
P19123;E9Q8P0	5;4	5;4	5;4	Troponin C, slow skeletal and cardiac muscles	Tnnc1	1637000	35333000	39655000	35333000	1637000	39655000	1.12232	24.2242	no
A2AFW7;Q3UA17;Q791V5;Q05C68;Q9D050;A2AFW6	4;4;4;3;3;3	4;4;4;3;3;3	4;4;4;3;3;3	Mitochondrial carrier homolog 2	Mtch2	0	883150	1128000	883150	50000	1128000	1.27725	22.56	no
G5E8N5;P06151;Q3TCI7;Q3THB4;Q3TI99;Q564E2;Q3UDU4;Q99K20;Q3UIC3;P00342;Q548Z6;Q64483;D3YZQ9;D3YZE4;D3Z736;D3YVR7;Q6NXW3	3;3;3;3;3;3;3;3;2;1;1;1;1;1;1;1;1	3;3;3;3;3;3;3;3;2;1;1;1;1;1;1;1;1	3;3;3;3;3;3;3;3;2;1;1;1;1;1;1;1;1	L-lactate dehydrogenase;L-lactate dehydrogenase A chain	Ldha	0	720540	981130	720540	50000	981130	1.36166	19.6226	no
J3QQ13;Q6P3Z7;P50752;Q54AB6;Q3TH80;P50752-4;P50752-3;P50752-2;Q3TQ90;O88346;J3QPC8;O88346-2;Q3TVB8;B7ZNV4;O88346-3;E9Q688;E9QA86;E9Q0G9;E9PZB4;E9PVN9	17;17;17;17;17;17;17;17;13;1;1;1;1;1;1;1;1;1;1;1	17;17;17;17;17;17;17;17;13;1;1;1;1;1;1;1;1;1;1;1	17;17;17;17;17;17;17;17;13;1;1;1;1;1;1;1;1;1;1;1	Troponin T, cardiac muscle	Tnnt2	1867600	24783000	16276000	24783000	1867600	16276000	0.656741	8.71493	no
Q6P8J7;P30275;Q545N7	8;1;1	8;1;1	8;1;1	Creatine kinase S-type, mitochondrial	Ckmt2	0	436680	371870	436680	50000	371870	0.851585	7.4374	no
B1B1B4;Q99LC5	10;10	10;10	10;10	Electron transfer flavoprotein subunit alpha, mitochondrial	Etfa	3039100	15630000	22559000	15630000	3039100	22559000	1.44331	7.42292	no
Q8BU20;Q9CQH3;D3Z568;D3Z6W9;D3YX99;F6Y6V5	7;7;6;5;5;5	7;7;6;5;5;5	7;7;6;5;5;5	NADH dehydrogenase [ubiquinone] 1 beta subcomplex subunit 5, mitochondrial	Ndufb5	1408700	8003900	9129000	8003900	1408700	9129000	1.14057	6.48044	no
A6ZI44;P05064;Q5FWB7;Q6NY00;D3YWI1;D3YV98;D3Z510;A6ZI46;Q9CPQ9;A6ZI47	3;3;3;3;3;3;3;2;2;2	3;3;3;3;3;3;3;2;2;2	3;3;3;3;3;3;3;2;2;2	Fructose-bisphosphate aldolase;Fructose-bisphosphate aldolase A	Aldoa;Aldoart1;Aldoart2	74292	283650	409230	283650	74292	409230	1.44273	5.5084	no
P58771;Q545Y3;Q8BSH3;E9Q454;P58771-2;Q564G1;E9Q452;Q8BP43;E9Q450;E9Q456	49;49;48;47;47;47;47;43;41;24	49;49;48;47;47;47;47;43;41;24	5;5;4;3;3;3;3;5;3;2	Tropomyosin alpha-1 chain	Tpm1	106430000	534250000	536860000	534250000	106430000	536860000	1.00489	5.04425	no
P05201;F7ALS6	4;3	4;3	4;3	Aspartate aminotransferase, cytoplasmic	Got1	0	163690	237820	163690	50000	237820	1.45287	4.7564	no
Q9D051	8	8	8	Pyruvate dehydrogenase E1 component subunit beta, mitochondrial	Pdhb	4888900	22096000	18021000	22096000	4888900	18021000	0.815577	3.68611	no
Q9JKS4;Q9JKS4-3;Q9JKS4-2;E9PYJ9;Q9JKS4-4;Q9JKS4-5;Q9JKS4-6	5;5;4;4;4;4;3	5;5;4;4;4;4;3	5;5;4;4;4;4;3	LIM domain-binding protein 3	Ldb3	1348700	3542300	4639700	3542300	1348700	4639700	1.3098	3.44013	no
Q5SX53;Q9CR62;Q9CTC7;Q5SX46;Q5SX48	6;6;6;5;1	6;6;6;5;1	6;6;6;5;1	Mitochondrial 2-oxoglutarate/malate carrier protein	Slc25a11	2485500	11900000	8450500	11900000	2485500	8450500	0.710126	3.39992	no
Q91WD5;D3YXT0;F6RJ83	14;13;6	14;13;6	14;13;6	NADH dehydrogenase [ubiquinone] iron-sulfur protein 2, mitochondrial	Ndufs2	779130	2087600	2508400	2087600	779130	2508400	1.20157	3.21949	no
P11499;Q71LX8;E9Q3D6;Q811H6;Q80YC2;E9PX27;P08113;Q3UAD6;Q3UBU0;Q91V38;Q8C2R2;Q8C2A9;B7ZC50;E9Q0C3;D3Z1R1	11;11;4;3;3;2;1;1;1;1;1;1;1;1;1	11;11;4;3;3;2;1;1;1;1;1;1;1;1;1	9;9;3;2;2;2;1;1;1;1;1;0;0;1;1	Heat shock protein HSP 90-beta	Hsp90ab1	6829300	28925000	21242000	28925000	6829300	21242000	0.734382	3.11042	no
A2AMV5;P47757;A2AMV7;P47757-2;Q3TVK4;Q923G3;A2AMW0;Q3TRH8;A2AMV9;F7CAZ6;A2AMV4;F6YHZ8;A2AMV8;F6QJN8;Q9D9A5;P97856	5;5;3;3;3;3;3;3;2;2;2;2;2;2;1;1	5;5;3;3;3;3;3;3;2;2;2;2;2;2;1;1	5;5;3;3;3;3;3;3;2;2;2;2;2;2;1;1	F-actin-capping protein subunit beta	Capzb	1202400	3095200	3510700	3095200	1202400	3510700	1.13424	2.91974	no
P08249	8	8	8	Malate dehydrogenase, mitochondrial	Mdh2	2073200	6938500	5158700	6938500	2073200	5158700	0.743489	2.48828	no
A2A4H7;Q02257	11;11	11;11	10;10	Junction plakoglobin	Jup	4924600	13145000	11957000	13145000	4924600	11957000	0.909623	2.42801	no
Q9CZ19;A2A6Q8;P09541;D6RFU4	11;11;10;2	10;10;9;2	9;9;8;2	Myosin light chain 4	Myl4	16231000	54481000	38676000	54481000	16231000	38676000	0.709899	2.38285	no
P56480	22	22	22	ATP synthase subunit beta, mitochondrial	Atp5b	135930000	396880000	279030000	396880000	135930000	279030000	0.703059	2.05275	no
P48787;Q497F1;D3YXP5;D3Z160;Q9QXX9	14;14;7;6;1	14;14;7;6;1	14;14;7;6;1	Troponin I, cardiac muscle	Tnni3	96988000	150380000	186520000	150380000	96988000	186520000	1.24032	1.92312	no
Q9D0M3;Q9D0M3-2	8;8	8;8	8;8	Cytochrome c1, heme protein, mitochondrial	Cyc1	12884000	51471000	24691000	51471000	12884000	24691000	0.479707	1.91641	no
Q99LC3	11	11	11	NADH dehydrogenase [ubiquinone] 1 alpha subcomplex subunit 10, mitochondrial	Ndufa10	1031000	1700200	1887800	1700200	1031000	1887800	1.11034	1.83104	no
P54071;D6RIL6;Q8C338;O88844;Q3TJ51;Q5HZJ8;Q0QER9;D3YVY3	28;13;3;3;3;3;3;2	28;13;3;3;3;3;3;2	28;13;3;3;3;3;3;2	Isocitrate dehydrogenase [NADP], mitochondrial	Idh2	12069000	16881000	21465000	16881000	12069000	21465000	1.27155	1.77852	no
Q3UIM5;Q924X2;F6QXT4;E9Q393	13;13;2;1	13;13;2;1	13;13;2;1	Carnitine O-palmitoyltransferase 1, muscle isoform	Cpt1b	45366000	56476000	77136000	56476000	45366000	77136000	1.36582	1.7003	no
Q99JY0;D3YXU1	15;5	15;5	15;5	Trifunctional enzyme subunit beta, mitochondrial;3-ketoacyl-CoA thiolase	Hadhb	9094200	17239000	15325000	17239000	9094200	15325000	0.888973	1.68514	no
P51667;E9Q8Y0;F6RBQ5;Q62082;Q62082-2;F6XCE3;Q62082-3	14;11;6;2;2;2;1	14;11;6;2;2;2;1	3;0;0;0;0;0;0	Myosin regulatory light chain 2, ventricular/cardiac muscle isoform	Myl2	179120000	333740000	301620000	333740000	179120000	301620000	0.903757	1.6839	no
O35129;Q3V235;F6QPR1;Q3V2V2;F6Q8V7	9;9;6;5;4	9;9;6;5;4	9;9;6;5;4	Prohibitin-2	Phb2	2820100	6094300	4630500	6094300	2820100	4630500	0.759808	1.64196	no
P49813;Q3UN19;Q9JLH8	14;1;1	14;1;1	14;1;1	Tropomodulin-1	Tmod1	1404300	2349000	2226900	2349000	1404300	2226900	0.94802	1.58577	no
D3YVN7;Q8BFR5;Q8BFR5-2	14;14;11	14;14;11	14;14;11	Elongation factor Tu;Elongation factor Tu, mitochondrial	Gm9755;Tufm	2028300	2514200	3177900	2514200	2028300	3177900	1.26398	1.56678	no
G5E902;Q3THU8;Q8VEM8;Q3U995;Q3UB63	11;11;11;10;9	11;11;11;10;9	11;11;11;10;9	Phosphate carrier protein, mitochondrial	Slc25a3	37896000	52232000	58225000	52232000	37896000	58225000	1.11474	1.53644	no
Q8BWT1;Q3UKH3	14;13	14;13	14;13	3-ketoacyl-CoA thiolase, mitochondrial	Acaa2	2681800	2884300	4100200	2884300	2681800	4100200	1.42156	1.5289	no
Q8BMF4;Q99LL2	9;1	9;1	9;1	Dihydrolipoyllysine-residue acetyltransferase component of pyruvate dehydrogenase complex, mitochondrial	Dlat	54798000	105260000	80376000	105260000	54798000	80376000	0.763595	1.46677	no
Q9DC70	4	4	4	NADH dehydrogenase [ubiquinone] iron-sulfur protein 7, mitochondrial	Ndufs7	1912000	6061800	2715000	6061800	1912000	2715000	0.447887	1.41998	no
P63017;Q3TEK2;Q3TF16;Q3TH56;Q3TQ13;Q3UBA6;Q3UDS0;Q3TZJ3;Q3U9L2;Q504P4;Q3ULM1;Q3TB63;Q3TRH3;Q3KQJ4;Q3TH04;B7U582;P17156;Q3UXU1;D3YW43;D3Z5E2;A1L347;B2CSK2;P16627;Q3UBR0;Q9QZ38;Q9QWU1	20;20;20;20;20;20;20;19;19;19;19;19;18;17;13;9;9;7;5;5;3;3;3;2;2;1	19;19;19;19;19;19;19;19;18;18;18;18;17;16;12;8;8;6;5;5;3;3;3;1;2;1	16;16;16;16;16;16;16;16;16;15;16;15;15;15;11;5;5;6;3;3;0;0;0;1;2;0	Heat shock cognate 71 kDa protein	Hspa8	120600000	124170000	167470000	124170000	120600000	167470000	1.34872	1.38864	no
E9Q447;A3KGU7;B2RXX6;B9EKJ1;P16546;A3KGU5;B7ZWK3;P16546-2;Q3TYI8;Q58ES7;Q6PA04;Q3V1V5;Q3URW8;A3KGU9;P08032;Q3TNY2	22;22;22;22;22;22;22;22;11;8;7;6;6;5;1;1	22;22;22;22;22;22;22;22;11;8;7;6;6;5;1;1	22;22;22;22;22;22;22;22;11;8;7;6;6;5;1;1	Spectrin alpha chain, brain	Spna2;Sptan1	1372800	2258200	1878900	2258200	1372800	1878900	0.832034	1.36866	no
P63038;P63038-2;D3Z2F2;D3Z7J9	5;3;1;1	5;3;1;1	5;3;1;1	60 kDa heat shock protein, mitochondrial	Hspd1	5972800	8961500	8030500	8961500	5972800	8030500	0.896111	1.34451	no
Q9CRB9;D3Z0L4;Q9D9P1;Q91VG6	4;4;4;3	4;4;4;3	4;4;4;3	Coiled-coil-helix-coiled-coil-helix domain-containing protein 3, mitochondrial	Chchd3	2588000	2344700	3453900	2344700	2588000	3453900	1.47307	1.33458	no
Q9WUB3;E9PUM3;Q3TJQ7;Q91WP9;Q9ET01;Q8BLV0;Q9CTZ0	8;8;3;3;3;1;1	8;8;3;3;3;1;1	6;6;1;1;1;1;1	Glycogen phosphorylase, muscle form;Phosphorylase	Pygm	30005000	9924100	39988000	9924100	30005000	39988000	4.02938	1.33271	no
B7ZBW3;P62631;P10126;Q3TII3;Q3UA81;Q3UZQ3;Q58E64;D3YZ68;D3Z3I8	4;4;4;4;4;4;4;2;2	4;4;4;4;4;4;4;2;2	4;4;4;4;4;4;4;2;2	Elongation factor 1-alpha;Elongation factor 1-alpha 2;Elongation factor 1-alpha 1	Eef1a2;Eef1a1	642550	24232000	849560	24232000	642550	849560	0.0350594	1.32217	no
P16125;D3Z7F0;Q5M8R7	6;3;3	6;3;3	6;3;3	L-lactate dehydrogenase B chain;L-lactate dehydrogenase	Ldhb	1944300	4173900	2549000	4173900	1944300	2549000	0.6107	1.31101	no
Q62261;Q62261-2;Q5DTR4;Q3TZN6;Q3TTX2;B2RX08;Q3UGX2;Q3UGY4;E9Q397;P15508;Q8BQ35;Q9Z2V0;E9PX29;Q8VIE5;Q91ZE6;Q3UGZ4;Q68FG2;Q8C509;P70435	14;13;8;4;3;2;2;2;2;2;2;2;1;1;1;1;1;1;1	14;13;8;4;3;2;2;2;2;2;2;2;1;1;1;1;1;1;1	14;13;8;4;3;2;2;2;2;2;2;2;1;1;1;1;1;1;1	Spectrin beta chain, brain 1	Sptbn1;Spnb2	444390	1618700	570410	1618700	444390	570410	0.352388	1.28358	no
Q9DC69	7	7	7	NADH dehydrogenase [ubiquinone] 1 alpha subcomplex subunit 9, mitochondrial	Ndufa9	4471100	5374800	5665900	5374800	4471100	5665900	1.05416	1.26723	no
E9PZ16;B1B0C7;Q05793;Q3UHH3;Q5RKM8;Q52KG8	8;7;6;5;2;1	8;7;6;5;2;1	8;7;6;5;2;1	Basement membrane-specific heparan sulfate proteoglycan core protein;Endorepellin;LG3 peptide	Hspg2	2198600	1832700	2782300	1832700	2198600	2782300	1.51814	1.26549	no
E9QK41;Q8K4G5;E9Q9C1;E9Q9C4;E9Q9C2;B9EIV0;E9Q9C0;Q8K4G5-2;E9Q9C7;Q3UP03;Q8K4G5-4;E9Q030;Q8K4G5-3;E9Q9D2;E9Q9D1;Q3TAG5;E9Q9Q7;Q8K278;F6YHE5;Q8K4G5-5;Q9EPW6	8;8;8;8;7;7;7;7;7;7;7;7;7;7;6;5;5;3;1;1;1	8;8;8;8;7;7;7;7;7;7;7;7;7;7;6;5;5;3;1;1;1	8;8;8;8;7;7;7;7;7;7;7;7;7;7;6;5;5;3;1;1;1	Actin-binding LIM protein 1	Ablim1	9376200	3761900	11591000	3761900	9376200	11591000	3.08116	1.23622	no
P35486;Q3UFJ3	12;12	12;12	12;12	Pyruvate dehydrogenase E1 component subunit alpha, somatic form, mitochondrial	Pdha1	1613900	742020	1925600	742020	1613900	1925600	2.59508	1.19313	no
P68368	9	9	3	Tubulin alpha-4A chain	Tuba4a	10160000	11842000	11864000	11842000	10160000	11864000	1.00186	1.16772	no
Q9D2G2;Q9D2G2-2	9;6	9;6	9;6	Dihydrolipoyllysine-residue succinyltransferase component of 2-oxoglutarate dehydrogenase complex, mitochondrial	Dlst	13854000	23678000	15970000	23678000	13854000	15970000	0.674466	1.15274	no
D3Z041;P41216;D3Z457;Q3UC67;Q3UKS0;Q8JZR0;F6WNZ2;D3YVF6;Q9D9S0	20;20;4;2;2;2;2;2;1	20;20;4;2;2;2;2;2;1	20;20;4;2;2;2;2;2;1	Long-chain-fatty-acid--CoA ligase 1	Acsl1	125520000	127980000	141980000	127980000	125520000	141980000	1.10939	1.13113	no
A2RTA0;P07310;Q9D6U7	8;8;8	8;8;8	8;8;8	Creatine kinase M-type	Ckm	585610	486460	636680	486460	585610	636680	1.3088	1.08721	no
P38647;Q3TW93;Q3V015;Q3UVN1	26;25;25;21	26;25;25;21	25;24;24;20	Stress-70 protein, mitochondrial	Hspa9	362900000	218790000	379410000	218790000	362900000	379410000	1.73413	1.04549	no
P97807;P97807-2	4;4	4;4	4;4	Fumarate hydratase, mitochondrial	Fh	736750	1223300	759100	1223300	736750	759100	0.620535	1.03034	no
A2AUF6;P20029;Q3TI47;Q3TKF8;Q3TWF2;Q3U9G2;Q9DC41;Q3U6V3;Q3U7T8;Q3UEM8;Q3TUS2	10;10;10;10;10;10;10;10;9;8;1	8;8;8;8;8;8;8;8;7;6;1	8;8;8;8;8;8;8;8;7;6;1	78 kDa glucose-regulated protein	Hspa5	13501000	11434000	13895000	11434000	13501000	13895000	1.21524	1.02918	no
P14094;Q3TSQ1;Q3TV47;Q545P0;Q3TRA6	3;3;3;3;1	3;3;3;3;1	3;3;3;3;1	Sodium/potassium-transporting ATPase subunit beta-1	Atp1b1	1432400	938500	1458800	938500	1432400	1458800	1.5544	1.01843	no
Q60605;Q60605-2;Q642K0;Q3TIG9;B0LAC7	7;7;7;4;1	7;7;7;4;1	6;6;6;3;1	Myosin light polypeptide 6	Myl6	38471000	82451000	39001000	82451000	38471000	39001000	0.47302	1.01378	no
Q8K2B3;Q6IWE1	16;3	16;3	16;3	Succinate dehydrogenase [ubiquinone] flavoprotein subunit, mitochondrial	Sdha	122160000	82755000	122970000	82755000	122160000	122970000	1.48595	1.00663	no
O88569;B7ZP22;O88569-2;O88569-3	3;3;3;3	3;3;3;3	3;3;3;3	Heterogeneous nuclear ribonucleoproteins A2/B1	Hnrnpa2b1	0	4336200	0	4336200	50000	50000	0.0115308	1	no
P07901;Q3TKA2;Q3UIF3;Q80Y52;A0PJ91;Q3TKG0;Q8C5U3;Q3TJU7;Q3TKB9	5;5;5;5;5;5;5;5;5	3;3;3;3;3;3;3;3;3	3;3;3;3;3;3;3;3;3	Heat shock protein HSP 90-alpha	Hsp90aa1	0	5763200	0	5763200	50000	50000	0.00867574	1	no
B2RTM0;P62806;Q6B822;Q61667	3;3;2;1	3;3;2;1	3;3;2;1	Histone H4	Gm11275;Hist1h4a;OTTMUSG00000000446	0	9556200	0	9556200	50000	50000	0.00523221	1	no
Q8VDN2;Q3TXF9;Q3UCH8;Q8R3M4;Q8VCE0;Q6ZQ49;Q3UHK5;Q6PIE5;Q6PIC6;D3YYN7;Q8K2R2;Q3UF49;E9QNX7;Q64436;Q9WV27;Q91WH7;Q8R0E8;D3YVX6;Q8R3A9;Q8R0B0;Q9Z1W8	12;11;8;8;4;4;4;4;4;4;4;3;2;2;2;2;2;2;2;2;1	12;11;8;8;4;4;4;4;4;4;4;3;2;2;2;2;2;2;2;2;1	12;11;8;8;4;4;4;4;4;4;4;3;2;2;2;2;2;2;2;2;1	Sodium/potassium-transporting ATPase subunit alpha-1	Atp1a1	36295000	27871000	36101000	27871000	36295000	36101000	1.29529	0.994655	no
Q99MR8;Q3TVD9;F6Z2J7;D6RI29	7;5;2;1	7;5;2;1	7;5;2;1	Methylcrotonoyl-CoA carboxylase subunit alpha, mitochondrial	Mccc1	20117000	15626000	19968000	15626000	20117000	19968000	1.27787	0.992593	no
Q921G7;Q6PF96	4;4	4;4	4;4	Electron transfer flavoprotein-ubiquinone oxidoreductase, mitochondrial	Etfdh	4522500	5784100	4475100	5784100	4522500	4475100	0.77369	0.989519	no
B1AR27;P50544;B1AR28;Q3UJR6	23;23;22;18	23;23;22;18	23;23;22;18	Very long-chain specific acyl-CoA dehydrogenase, mitochondrial	Acadvl	260620000	229600000	253110000	229600000	260620000	253110000	1.1024	0.971184	no
Q7TPW6;Q9Z2Z6	5;5	5;5	5;5	Mitochondrial carnitine/acylcarnitine carrier protein	Slc25a20	3456400	6409100	3345800	6409100	3456400	3345800	0.522039	0.968001	no
Q9DB77	20	20	20	Cytochrome b-c1 complex subunit 2, mitochondrial	Uqcrc2	9768800	9161700	9405800	9161700	9768800	9405800	1.02664	0.962841	no
Q3UD06;Q91VR2;Q9D9D7;A2AKU9;Q8C2Q8;Q9ERA8;A2AKV3;A2AKV2;A2AKV1;A2AKV0	14;14;14;14;14;12;10;10;10;5	14;14;14;14;14;12;10;10;10;5	14;14;14;14;14;12;10;10;10;5	ATP synthase gamma chain;ATP synthase subunit gamma, mitochondrial	Atp5c1	172520000	216560000	159820000	216560000	172520000	159820000	0.737994	0.926385	no
P05202	8	8	8	Aspartate aminotransferase, mitochondrial	Got2	1183300	627590	1037800	627590	1183300	1037800	1.65363	0.877039	no
Q9D6R2;Q9D6R2-2	6;4	6;4	6;4	Isocitrate dehydrogenase [NAD] subunit alpha, mitochondrial	Idh3a	1014200	250290	843160	250290	1014200	843160	3.36873	0.831355	no
B9EHC7;F6QYE1;O09161;E9PZ67	6;6;6;4	6;6;6;4	6;6;6;4	Calsequestrin;Calsequestrin-2	Casq2	4444700	3348300	3665300	3348300	4444700	3665300	1.09467	0.824645	no
O55126;Q3TD78;Q7TMG8	6;6;6	6;6;6	6;6;6	Protein NipSnap homolog 2	Gbas	4373000	3308200	3567000	3308200	4373000	3567000	1.07823	0.815687	no
A2RSV8;P19783;D6RG40	9;9;1	9;9;1	9;9;1	Cytochrome c oxidase subunit 4 isoform 1, mitochondrial	Cox4i1	106570000	43274000	83055000	43274000	106570000	83055000	1.91928	0.779347	no
P09542;Q61935	21;5	21;5	17;3	Myosin light chain 3	Myl3	902960000	850980000	702970000	850980000	902960000	702970000	0.826071	0.778517	no
P04919;Q3TAJ4;Q3TNL6;Q3TZJ1;Q3U065;Q53ZN9;P04919-2;Q3TZ12;Q3TZ29;Q3TZG9;Q3TA19;Q3TNH7	4;4;4;4;4;4;4;3;3;3;3;1	4;4;4;4;4;4;4;3;3;3;3;1	4;4;4;4;4;4;4;3;3;3;3;1	Band 3 anion transport protein	Slc4a1	2069900	3574200	1585000	3574200	2069900	1585000	0.443456	0.765737	no
P67778;Q3TV00;Q5SQG5;Q3V2K0	5;4;4;3	5;4;4;3	5;4;4;3	Prohibitin	Phb;Gm7666;1700071K01Rik	5218700	12026000	3696300	12026000	5218700	3696300	0.307359	0.70828	no
A2AAJ9;H7BX05;E9QQ96;A2AAJ9-2;E9PU99	7;7;7;7;4	7;7;7;7;4	7;7;7;7;4	Obscurin	Obscn	3910100	2160200	2611400	2160200	3910100	2611400	1.20887	0.66786	no
Q60932;Q3THL7;Q3TIG8;Q60932-2;Q3U6K8;F2Z471	11;11;11;11;10;9	11;11;11;11;10;9	11;11;11;11;10;9	Voltage-dependent anion-selective channel protein 1	Vdac1	19302000	17034000	12830000	17034000	19302000	12830000	0.753199	0.664698	no
P42125;Q9DBN7	5;5	5;5	5;5	Enoyl-CoA delta isomerase 1, mitochondrial	Eci1;Dci	14734000	9995400	9706600	9995400	14734000	9706600	0.971107	0.658789	no
Q9CR68	5	5	5	Cytochrome b-c1 complex subunit Rieske, mitochondrial;Cytochrome b-c1 complex subunit 11	Uqcrfs1	21905000	21531000	14278000	21531000	21905000	14278000	0.663137	0.651815	no
Q5M9K5;Q8BME2;Q7TMF3;F6RBR6	8;8;8;1	8;8;8;1	8;8;8;1	NADH dehydrogenase [ubiquinone] 1 alpha subcomplex subunit 12	Ndufa12	8736800	5803900	5613400	5803900	8736800	5613400	0.967177	0.642501	no
Q7TQ48;Q7TQ48-2	5;5	5;5	5;5	Sarcalumenin	Srl	3441900	3297800	2152900	3297800	3441900	2152900	0.652829	0.625498	no
P04247;Q3UVB1	5;5	5;5	5;5	Myoglobin	Mb	16196000	1182400	9771100	1182400	16196000	9771100	8.26379	0.603303	no
Q00623;Q3V2G1;Q58EV2;O08855;O09042	7;7;6;5;5	7;7;6;5;5	7;7;6;5;5	Apolipoprotein A-I;Truncated apolipoprotein A-I	Apoa1	6758000	5730700	4054400	5730700	6758000	4054400	0.707488	0.599941	no
Q8BH59	12	12	10	Calcium-binding mitochondrial carrier protein Aralar1	Slc25a12	64030000	38624000	38162000	38624000	64030000	38162000	0.988039	0.596002	no
Q8VDD5;Q3UFT0;Q811J9;Q99JJ3;Q7TQJ6;Q8BIE2;Q14B05;Q8BXF2;A2VCK0;Q8BIM8;O89055;F2Z494	46;24;19;18;12;4;2;2;2;2;1;1	38;20;16;15;12;3;2;1;2;2;1;1	32;20;16;15;12;2;2;0;2;2;1;1	Myosin-9	Myh9	7777100	6909000	4465400	6909000	7777100	4465400	0.646316	0.574173	no
Q9DCW4	10	10	10	Electron transfer flavoprotein subunit beta	Etfb	23417000	10671000	13116000	10671000	23417000	13116000	1.22913	0.560106	no
Q1MWP8;Q1MWP9;Q3TM70;Q3TWP9;Q91VL7;Q9EQP2;Q3TQ74	8;8;8;8;8;8;6	8;8;8;8;8;8;6	6;6;6;6;6;6;4	EH domain-containing protein 4	Ehd4	9558100	8814900	5349500	8814900	9558100	5349500	0.60687	0.559682	no
Q9ERS2	7	7	7	NADH dehydrogenase [ubiquinone] 1 alpha subcomplex subunit 13	Ndufa13	22855000	18099000	11946000	18099000	22855000	11946000	0.660036	0.522687	no
E9QPE7;Q69ZX3;Q8R384;O08638-2;O08638;Q7TQH2	60;59;58;58;57;2	57;56;55;55;54;2	46;45;44;45;44;0	Myosin-11	Myh11	19683000	25625000	10185000	25625000	19683000	10185000	0.397463	0.517452	no
O55143-2;Q5DTI2;O55143;J3KMM5;O54994;Q8R429;Q64518;E9Q559;Q64518-3;B1ATS5;Q3U1K2;Q64518-2;Q8R0X5;B1ATS4;Q8C213	20;19;19;19;11;9;3;3;3;3;3;3;3;3;3	20;19;19;19;11;9;3;3;3;3;3;3;3;3;3	20;19;19;19;11;9;3;3;3;3;3;3;3;3;3	Sarcoplasmic/endoplasmic reticulum calcium ATPase 2	Atp2a2	161920000	141020000	81947000	141020000	161920000	81947000	0.581102	0.506096	no
Q3TQP7;Q8QZT1	3;3	3;3	3;3	Acetyl-CoA acetyltransferase, mitochondrial	Acat1	725700	132750	361620	132750	725700	361620	2.72407	0.498305	no
Q9QXX4;Q8C140;Q91YK1	6;6;4	4;4;2	4;4;2	Calcium-binding mitochondrial carrier protein Aralar2	Slc25a13	19382000	8626000	9135800	8626000	19382000	9135800	1.0591	0.471355	no
Q3TJD4;Q3UF04;Q5I0W0;Q9CQQ7;Q64218	11;11;11;11;5	11;11;11;11;5	11;11;11;11;5	ATP synthase subunit b, mitochondrial	Atp5f1	135350000	32541000	63590000	32541000	135350000	63590000	1.95415	0.469819	no
Q9D6J6;Q9D6J6-2	7;4	7;4	7;4	NADH dehydrogenase [ubiquinone] flavoprotein 2, mitochondrial	Ndufv2	6557900	10204000	3062400	10204000	6557900	3062400	0.300118	0.466979	no
Q91YT0;D3YUM1;D3Z1U9;D3Z0K1;D3YXX5;D6RG60	12;12;10;6;5;3	12;12;10;6;5;3	12;12;10;6;5;3	NADH dehydrogenase [ubiquinone] flavoprotein 1, mitochondrial	Ndufv1	15286000	6126800	7097800	6126800	15286000	7097800	1.15848	0.464333	no
P00405;Q7JCZ1	6;6	6;6	6;6	Cytochrome c oxidase subunit 2	Mtco2;mt-Co2	57747000	27340000	26682000	27340000	57747000	26682000	0.975933	0.46205	no
O55124;Q14BI5;Q3UQS9	11;11;11	11;11;11	11;11;11		Myom2	9146700	5187300	4219000	5187300	9146700	4219000	0.813333	0.461259	no
Q9CZU6;Q80X68;Q9DAM4;Q0QEL9	5;3;3;3	5;3;3;3	5;3;3;3	Citrate synthase, mitochondrial;Citrate synthase	Cs;Csl	756530	306630	348050	306630	756530	348050	1.13508	0.460061	no
P48962;Q8BVI9;B2RTC8;Q3V132	20;20;3;3	20;20;3;3	13;13;0;0	ADP/ATP translocase 1	Slc25a4	125510000	255130000	56843000	255130000	125510000	56843000	0.2228	0.452896	no
Q9WTI7;Q9WTI7-3;Q9WTI7-2;Q9WTI7-4;Q5ND45	16;16;15;14;1	16;16;15;14;1	16;16;15;14;1	Unconventional myosin-Ic	Myo1c	13243000	17519000	5780400	17519000	13243000	5780400	0.32995	0.436487	no
Q8K3Q4;Q9JI91;Q5FW75;Q7TPR4;A1BN54;O88990;Q9CTH3;D3YY95;P57780;Q3UDJ7;Q3ULT2;E9Q2W9;Q99LJ3;Q3UYE4;D3Z0L8;D3Z761	38;38;36;10;10;8;6;5;4;4;4;4;1;1;1;1	38;38;36;10;10;8;6;5;4;4;4;4;1;1;1;1	34;34;33;6;6;5;6;4;0;0;0;0;1;1;0;0	Alpha-actinin-2	Actn2	180960000	164710000	77283000	164710000	180960000	77283000	0.469206	0.427072	no
Q9DCT2	5	5	5	NADH dehydrogenase [ubiquinone] iron-sulfur protein 3, mitochondrial	Ndufs3	16523000	10091000	6978300	10091000	16523000	6978300	0.691537	0.422339	no
B7ZCI2;B7ZCI3;Q0II04;Q8BWC6;Q0VD73;Q9DC07;F6RM14;B7ZCI6;Q4KKZ0	14;7;6;6;4;3;2;2;1	14;7;6;6;4;3;2;2;1	10;7;6;6;4;3;2;2;1		Nebl	5338900	11304000	2228600	11304000	5338900	2228600	0.197151	0.417427	no
O08749;Q3TIE8	4;2	4;2	4;2	Dihydrolipoyl dehydrogenase, mitochondrial;Dihydrolipoyl dehydrogenase	Dld	2822200	597680	1019700	597680	2822200	1019700	1.7061	0.361314	no
F6YVP7;P62270;Q561N5;Q5SVZ5;F5H8M6;G3UZW2;Q3TW65;D3YWV7	4;4;4;4;4;4;3;2	4;4;4;4;4;4;3;2	4;4;4;4;4;4;3;2	40S ribosomal protein S18	Gm17352;Rps18;Gm10260;Gm5321	1240600	408130	418460	408130	1240600	418460	1.02531	0.337305	no
B2RQQ1;Q02566;Q2TAW4;B8JJH5;Q6P8P3;Q5BKR0;Q3UQQ3;I6L963;Q3UUB1;Q8BLW0;Q1WNP4;Q5SX37;Q61930;E9Q264;B8JJH3;Q5DTH2;Q8VHZ3;Q1WJL6;Q9WUS8;Q9WUS6	184;184;181;92;80;80;78;27;12;10;9;8;7;5;5;4;3;2;2;2	184;184;181;92;80;80;78;27;12;10;9;8;7;5;5;4;3;2;2;2	61;61;61;36;32;32;32;0;0;0;7;0;5;0;5;0;0;0;0;0	Myosin-6	Myh6	1880100000	3356500000	623480000	3356500000	1880100000	623480000	0.185753	0.331621	no
Q9R0Y5-2;Q9R0Y5	3;3	3;3	3;3	Adenylate kinase isoenzyme 1	Ak1	2067100	624670	662510	624670	2067100	662510	1.06058	0.320502	no
E9QN87;Q9QXS1;E9QPE8;Q9QXS1-2;E9QK43;Q9QXS1-8;Q9QXS1-7;Q9QXS1-6;E9QQ00;Q6S385;Q9QXS1-14;E9QL05;Q9QXS1-4;Q9QXS1-16;E9PY96;E9QMZ5;Q6S387;Q9QXS1-3;Q9QXS1-5;E9QLJ5;Q6S393;Q9QXS1-13;Q9QXS1-11;E9QKX4;Q6S392;Q9QXS1-12;Q9QXS1-9;E9Q153;Q6S388;Q9QXS1-10;Q6S390;Q9QXS1-15;E9Q3W4;F6R059;Q499F9;E9Q9J6;Q8C8S5;Q05CR3;E9PW24	14;14;14;14;14;14;14;14;14;14;14;14;14;14;14;14;14;14;14;14;14;14;14;14;14;14;14;14;14;14;14;14;14;5;2;2;2;2;2	14;14;14;14;14;14;14;14;14;14;14;14;14;14;14;14;14;14;14;14;14;14;14;14;14;14;14;14;14;14;14;14;14;5;2;2;2;2;2	14;14;14;14;14;14;14;14;14;14;14;14;14;14;14;14;14;14;14;14;14;14;14;14;14;14;14;14;14;14;14;14;14;5;2;2;2;2;2	Plectin	Plec	9794800	15447000	3066900	15447000	9794800	3066900	0.198543	0.313115	no
Q3TIC8;Q9CZ13;Q3THM1;Q8VEJ2;Q8K2S8;Q9CXT8;Q3TET5	12;12;11;7;3;1;1	12;12;11;7;3;1;1	12;12;11;7;3;1;1	Cytochrome b-c1 complex subunit 1, mitochondrial	Uqcrc1	51491000	25684000	15810000	25684000	51491000	15810000	0.615558	0.307044	no
O35459;F7B227	5;3	5;3	5;3	Delta(3,5)-Delta(2,4)-dienoyl-CoA isomerase, mitochondrial	Ech1	3227000	854990	978240	854990	3227000	978240	1.14415	0.303142	no
A2AA77;Q3TE45;Q9CQA3;Q0QEZ4;Q9Z1Z5	9;9;9;9;6	9;9;9;9;6	9;9;9;9;6	Succinate dehydrogenase [ubiquinone] iron-sulfur subunit, mitochondrial	Sdhb	26797000	10586000	7864100	10586000	26797000	7864100	0.742877	0.293469	no
P07724;Q546G4	7;7	5;5	5;5	Serum albumin	Alb	57381000	33233000	16288000	33233000	57381000	16288000	0.490115	0.283857	no
Q3TI65;Q5SQ26;Q9CRB8;Q91X54	3;3;3;2	3;3;3;2	3;3;3;2	Mitochondrial fission process protein 1	Mtfp1	3200600	1688600	846680	1688600	3200600	846680	0.501409	0.264538	no
P14602;Q545F4;P14602-2;P14602-3;D3YZ06;Q9Z2L2;Q9Z2L3	3;3;3;2;2;1;1	3;3;3;2;2;1;1	3;3;3;2;2;1;1	Heat shock protein beta-1	Hspb1	1389300	778600	361570	778600	1389300	361570	0.464385	0.260253	no
P17751;H7BXC3	6;5	6;5	6;5	Triosephosphate isomerase	Tpi1	5280200	1621700	1314200	1621700	5280200	1314200	0.810384	0.248892	no
O54724;Q3U4N4;Q3TER0	4;1;1	4;1;1	4;1;1	Polymerase I and transcript release factor	Ptrf	7569100	2028700	1872600	2028700	7569100	1872600	0.923054	0.247401	no
P31001;Q3V1K9;Q3V2C6;Q9JJY2	19;19;19;7	19;19;19;7	15;15;15;6	Desmin	Des	38986000	24684000	9506300	24684000	38986000	9506300	0.38512	0.243839	no
Q60597-3;Q60597-4;Q60597;Q60597-2;Q6P8I7	13;12;12;12;5	13;12;12;12;5	9;8;8;8;4	2-oxoglutarate dehydrogenase, mitochondrial	Ogdh	31104000	13454000	7394400	13454000	31104000	7394400	0.549606	0.237731	no
A2ASS6;A2ASS6-2;E9Q8K5;E9Q8N1;A2ASS6-3;Q3TZL3;F7CR78;A2AT56;Q8BM32;Q8BUJ0;Q62319;Q8BIH3;Q8BUJ6;Q8BUC9;Q8BUX4;A2AT70;Q8BID4;Q9CV48;A2AT68;A2AT65;A2AT66;A2AT67;A2AT64;F6RSJ3;Q812E1;Q8C139;Q8R112;Q9CTL3	421;419;404;404;45;20;12;12;11;10;8;6;6;6;6;4;4;4;2;2;2;2;2;1;1;1;1;1	421;419;404;404;45;20;12;12;11;10;8;6;6;6;6;4;4;4;2;2;2;2;2;1;1;1;1;1	421;419;404;404;45;20;12;12;11;10;8;6;6;6;6;4;4;4;2;2;2;2;2;1;1;1;1;1	Titin	Ttn	310800000	623440000	72831000	623440000	310800000	72831000	0.116821	0.234334	no
A8DUK2;A8DUK4;A8DUK7;A8DUL0;A8DUL2;A8DUL7;A8DUN2;A8DUP0;A8DUQ1;E9Q223;A8DUQ5;B1Q450;A8DUK0;A8DUL5;A8DUM2;A8DUP5;A8DUP7;P02088;CON__Q3SX09;A8DV41;A8DV59;D0U293;P02089;P02104;Q549D9;A8DUP3;Q54AH9;Q9QUN8;CON__P02070;Q61650	4;4;4;4;4;4;4;4;4;4;3;3;2;2;2;2;2;2;1;1;1;1;1;1;1;1;1;1;1;1	4;4;4;4;4;4;4;4;4;4;3;3;2;2;2;2;2;2;1;1;1;1;1;1;1;1;1;1;1;1	4;4;4;4;4;4;4;4;4;4;3;3;2;2;2;2;2;2;1;1;1;1;1;1;1;1;1;1;1;1	Hemoglobin subunit beta-1	Hbb-b1	14370000	6510100	3264200	6510100	14370000	3264200	0.501406	0.227154	no
B2RUK5;Q3ULD5;Q6PD20	3;3;3	3;3;3	3;3;3	Methylcrotonoyl-CoA carboxylase beta chain, mitochondrial	Mccc2	1471800	1013200	324320	1013200	1471800	324320	0.320095	0.220356	no
Q9DB20;Q3TF25;Q3THG0;F7D3P8	13;13;11;6	13;13;11;6	8;8;8;6	ATP synthase subunit O, mitochondrial	Atp5o	145160000	81752000	31281000	81752000	145160000	31281000	0.382633	0.215493	no
Q9DCX2;G3X9L6;B1ASE2;D3Z1B2	13;13;12;2	13;13;12;2	13;13;12;2	ATP synthase subunit d, mitochondrial	Atp5h;Gm10250	86395000	38917000	18594000	38917000	86395000	18594000	0.477786	0.215221	no
P11531;Q5U476;Q3UF47;A2A9Z2;A2A9Z1;Q3TWL4;Q8BHM1	17;5;3;1;1;1;1	17;5;3;1;1;1;1	17;5;3;1;1;1;1	Dystrophin	Dmd	50293000	43990000	10651000	43990000	50293000	10651000	0.242123	0.211779	no
P62702;Q3UXQ6;Q545X8;Q3V1Z5;Q545F8	3;3;3;3;3	3;3;3;3;3	3;3;3;3;3	40S ribosomal protein S4, X isoform	Rps4x;Rps4y2	6112700	760680	1226900	760680	6112700	1226900	1.6129	0.200713	no
P20152;Q3TFD9;Q3U6S1;Q3UAX1;Q3V2S4;Q5FWJ3;Q3TWV0;Q3UD36;A4IF59;P08553;G3X981;P15331-2;P46660;G5E846;P15331;D3YZ35;P15331-3;Q3UMG4;P08551;Q05DD2;A2AKJ2	14;14;14;14;14;14;13;13;8;2;2;2;2;2;2;2;2;2;1;1;1	9;9;9;9;9;9;9;8;6;0;1;1;0;1;1;0;1;0;0;0;1	9;9;9;9;9;9;9;8;6;0;1;1;0;1;1;0;1;0;0;0;1	Vimentin	Vim	8948700	3866500	1614300	3866500	8948700	1614300	0.417509	0.180395	no
Q9DCS9;D3YUK4	4;3	4;3	4;3	NADH dehydrogenase [ubiquinone] 1 beta subcomplex subunit 10	Ndufb10	10334000	4373200	1807100	4373200	10334000	1807100	0.413221	0.174869	no
Q9JHU4;Q80U36;Q8C6T5;Q3TAZ3;F6ZX84;Q923F5;Q3UA73	24;13;4;2;1;1;1	24;13;4;2;1;1;1	24;13;4;2;1;1;1	Cytoplasmic dynein 1 heavy chain 1	Dync1h1	54790000	25184000	9327800	25184000	54790000	9327800	0.370386	0.170246	no
P53395;Q7TND9	3;3	3;3	3;3	Lipoamide acyltransferase component of branched-chain alpha-keto acid dehydrogenase complex, mitochondrial	Dbt	2320600	685410	391810	685410	2320600	391810	0.571643	0.16884	no
A2AWH6;Q8BKZ9;A2AWH8;A2AWH7	4;4;1;1	4;4;1;1	4;4;1;1	Pyruvate dehydrogenase protein X component, mitochondrial	Pdhx	4116000	1085400	675310	1085400	4116000	675310	0.622176	0.164069	no
Q4VAE8;Q9CQC7;Q9DBH2	4;4;2	4;4;2	4;4;2	NADH dehydrogenase [ubiquinone] 1 beta subcomplex subunit 4	Ndufb4	14433000	4133500	2322600	4133500	14433000	2322600	0.561897	0.160923	no
A2AGQ1;Q3UIK0;B2FDF4;E9Q9T8;O70468;A9JR55;Q3TF37	15;15;15;15;14;13;13	15;15;15;15;14;13;13	15;15;15;15;14;13;13	Myosin-binding protein C, cardiac-type	Mybpc3	16137000	8389500	1611400	8389500	16137000	1611400	0.192073	0.0998575	no
Q9DCJ5	6	6	6	NADH dehydrogenase [ubiquinone] 1 alpha subcomplex subunit 8	Ndufa8	12223000	2791900	1213800	2791900	12223000	1213800	0.434758	0.0993046	no
Q9CQJ8	4	4	4	NADH dehydrogenase [ubiquinone] 1 beta subcomplex subunit 9	Ndufb9	7949900	451650	693590	451650	7949900	693590	1.53568	0.0872451	no
E9Q616;Q6UL10;A0PJF4;Q61484;A0JLR7;Q8BKS2	4;4;3;3;3;1	4;4;3;3;3;1	4;4;3;3;3;1		Ahnak	11940000	1975400	568340	1975400	11940000	568340	0.287709	0.0475997	no
Q62417;Q62417-7;E9QNA7;Q62417-2;D3Z5J3;E9PYX6;Q62417-3;E9Q6A3;Q62417-4;Q62417-6;Q62417-5	4;4;4;4;3;3;3;3;3;3;3	4;4;4;4;3;3;3;3;3;3;3	4;4;4;4;3;3;3;3;3;3;3	Sorbin and SH3 domain-containing protein 1	Sorbs1	1139300	3438600	0	3438600	1139300	50000	0.0145408	0.0438866	no
Q9CQZ5	4	4	4	NADH dehydrogenase [ubiquinone] 1 alpha subcomplex subunit 6	Ndufa6	10042000	3631400	347160	3631400	10042000	347160	0.0955995	0.0345708	no
A2AQP0	17	4	4	Myosin-7B	Myh7b	1524000	546150	0	546150	1524000	50000	0.0915499	0.0328084	no
Q3UH59;Q5SV64;Q61879;Q80T68;Q8BLI1;Q8BLI3;Q8BWI3;Q4KMN4;Q6PB65	23;23;23;23;14;13;11;10;8	7;7;7;7;3;2;2;5;3	7;7;7;7;3;2;2;5;3	Myosin-10	Myh10	1576800	1269000	0	1269000	1576800	50000	0.0394011	0.0317098	no
Q7TQD7;P46735;E9Q580;E9QNH6;P46735-2;Q3TTZ3;Q3UEQ4;O88329	7;7;7;7;7;5;4;1	7;7;7;7;7;5;4;1	7;7;7;7;7;5;4;1	Unconventional myosin-Ib	Myo1b	1629000	2598400	0	2598400	1629000	50000	0.0192426	0.0306937	no
Q04857;Q99LW4;B0LAD9	4;4;1	4;4;1	4;4;1	Collagen alpha-1(VI) chain	Col6a1	1750500	998900	0	998900	1750500	50000	0.0500551	0.0285633	no
Q9D023;Q8CHH6;G5E869;Q3V1C1;Q925J4;Q925J5;E9PY67;Q6PAR8;Q8BWL4	4;1;1;1;1;1;1;1;1	4;1;1;1;1;1;1;1;1	4;1;1;1;1;1;1;1;1	Brain protein 44	Brp44	1805300	3662300	0	3662300	1805300	50000	0.0136526	0.0276962	no
Q80U89;Q5SXR6;Q68FD5;Q3U0H2;Q3TYQ2;Q3TAN1;Q3UPJ3;Q8K2I5	5;5;5;3;3;3;2;2	5;5;5;3;3;3;2;2	5;5;5;3;3;3;2;2	Clathrin heavy chain 1	Cltc	3092400	1383200	0	1383200	3092400	50000	0.0361481	0.0161687	no
Q9D881;P19536	4;4	4;4	4;4	Cytochrome c oxidase subunit 5B, mitochondrial	Cox5b	3224600	0	0	50000	3224600	50000	1	0.0155058	no
Q64727;Q3TEB0	12;1	12;1	12;1	Vinculin	Vcl	4804700	6700400	0	6700400	4804700	50000	0.00746224	0.0104065	no
Q9Z1P6	4	4	4	NADH dehydrogenase [ubiquinone] 1 alpha subcomplex subunit 7	Ndufa7	5279600	0	0	50000	5279600	50000	1	0.00947041	no
A2AP31;Q3UIU2;A2AP32	4;4;4	4;4;4	4;4;4	NADH dehydrogenase [ubiquinone] 1 beta subcomplex subunit 6	Ndufb6	7374300	0	0	50000	7374300	50000	1	0.0067803	no
Q99LP6;Q3UTB8	3;2	3;2	3;2	GrpE protein homolog 1, mitochondrial;GrpE protein homolog	Grpel1	10829000	3144500	0	3144500	10829000	50000	0.0159008	0.00461723	no
Q62234;Q62234-2	14;14	14;14	14;14	Myomesin-1	Myom1	11294000	6851300	0	6851300	11294000	50000	0.00729789	0.00442713	no

## Sheet: TableS2
				List 1 (Quick et al. 2017)		List 2 (Alsina et al. 2019)		List 3 (current study)		Normalized PSMs			Ratios plotted
UniProt	Gene	Description	Enrichment Score	Anti-RyR2/Beads	Anti-RyR2/IgG	Anti-RyR2/Beads	Anti-RyR2/IgG	Anti-RyR2/Beads	Anti-RyR2/IgG	WT PSM	S2814A PSM	S2814D PSM	S2814A/WT	S2814D/WT	Direction of change between S2814A/WT and S2814D/WT
E9Q401	Ryr2	ryanodine receptor 2, cardiac	5	1004.13	188.758	6.30602	0.487335	142.26	245.283	1670	1670	1670	1	1	n/a
Q91VA7	Idh3b	isocitrate dehydrogenase 3, beta subunit	5	313.24	313.24	0.929154	1.6387	6.00547	3.82452	13	16	9	1.23077	0.692308	opp
Q8BFZ3	Actbl2	Beta-actin-like protein 2	4	451.12	451.12			4.9256	4.9256	36	39	29	1.08333	0.805556	opp
B1AU25	Aifm1	Apoptosis-inducing factor, mitochondrion-associated 1	4	4.6276	4.70816	1.54138	1.00031	211.18	0.730676	21	27	5	1.28571	0.238095	opp
Q3TQP7	Acat1	Acetyl-CoA acetyltransferase, mitochondrial	4	67.088	67.088	0.891629	1.62478	0.498305	2.72407	18	17	9	0.944444	0.5	same
B0LAB5	Slc25a5	ADP/ATP translocase 2	4	2.18928	1.4154	2.842	1.77354	55.03	0.406876	9	14	6	1.55556	0.666667	opp
Q61425	Hadh	Hydroxyacyl-coenzyme A dehydrogenase, mitochondrial	4	27.322	27.322	1.24866	1.02909	33.244	1.54336	5	6	3	1.2	0.6	opp
Q8CAQ8	Immt	Isoform 3 of Mitochondrial inner membrane protein	4	4.44697	2.66874	0.867868	0.575374	2.22976	2.27534	4	6	0	1.5	0.25	opp
Q3TB39	Hadha	Trifunctional enzyme subunit alpha, mitochondrial	3	1.75886	1.455	0.42166	0.372843	1.84386	1.65145	164	193	92	1.17683	0.560976	opp
O55124	Myom2	myomesin 2	3	180.33	180.33	1.39823	5.68282	0.461259	0.813333	38	24	25	0.631579	0.657895	same
Q3UIM5	Cpt1b	Carnitine O-palmitoyltransferase 1, muscle isoform	3	2.63924	2.24542	0.395346	0.696468	1.7003	1.36582	28	55	18	1.96429	0.642857	opp
Q05BC6	Sucla2	Succinyl-CoA ligase [ADP-forming] subunit beta, mitochondrial	3	3.05469	0.752083	0.371324	0.473594	2.06773	2.62071	28	30	21	1.07143	0.75	opp
Q9D6R2	Idh3a	Isoform 1 of Isocitrate dehydrogenase [NAD] subunit alpha, mitochondrial	3	60.848	60.848	1.05387	0.881173	0.831355	3.36873	20	12	2	0.6	0.1	same
Q9D130	Ldb3	Isoform 3 of LIM domain-binding protein 3	3	271.02	271.02	0.118326	0.0719303	3.44013	1.3098	13	18	3	1.38462	0.230769	opp
O08749	Dld	Dihydrolipoyl dehydrogenase, mitochondrial	3	0.232918	0.691599	1.52506	2.76939	0.361314	1.7061	11	14	3	1.27273	0.272727	opp
P11531	Dmd	Dystrophin	3	2.0024	2.0024	0.433503	9.707	0.211779	0.242123	7	10	1	1.42857	0.142857	opp
P05202	Got2	Aspartate aminotransferase, mitochondrial	3	1.46799	0.509822	1.85771	1.78618	0.877039	1.65363	7	7	2	1	0.285714	opp
Q3TIU7	Ndufs1	NADH-ubiquinone oxidoreductase 75 kDa subunit, mitochondrial	3	1.75245	1.21188	0.532337	0.489242	1.64215	2.19427	6	10	6	1.66667	1	opp
P70404	Idh3g	Isocitrate dehydrogenase [NAD] subunit gamma, mitochondrial	3			1.22876	2.30491	6.133	2.12406	3	8	4	2.66667	1.33333	same
A2A6Q8	Myl4	Myosin, light polypeptide 4	3	1.61922	6.66889			2.38285	0.709899	2	6	2	3	1	opp
Q8C140	Slc25a13	calcium-binding mitochondrial carrier protein Aralar2 isoform 2	3	2.10029	2.99972	1.18803	1.84054	0.471355	1.0591	2	6	0	3	0.5	opp
P50544	Acadvl	Very long-chain specific acyl-CoA dehydrogenase, mitochondrial	2	2.77036	3.23353	1.04528	1.22873	0.971184	1.1024	111	138	51	1.24324	0.459459	opp
Q9CXK3	Actc1	Putative uncharacterized protein	2					8.0084	8.0084	93	104	65	1.11828	0.698925	opp
P45952	Acadm	Medium-chain specific acyl-CoA dehydrogenase, mitochondrial	2	0.764533	0.729866	0.608987	1.12002	3.62444	2.4477	47	48	29	1.02128	0.617021	opp
B1B0C7	Hspg2	basement membrane-specific heparan sulfate proteoglycan core protein	2			0.680658	1.88176	1.26549	1.51814	38	32	46	0.842105	1.21053	opp
Q99JY0	Hadhb	Trifunctional enzyme subunit beta, mitochondrial	2	0.439826	1.92733	1.01997	1.48677	1.68514	0.888973	31	38	21	1.22581	0.677419	opp
P48962	Slc25a4	ADP/ATP translocase 1	2	1.61832	0.954293	1.61171	1.23487	0.452896	0.2228	24	40	16	1.66667	0.666667	opp
P20029	Hspa5	78 kDa glucose-regulated protein	2	3.53183	2.47788	0.905664	0.607716	1.02918	1.21524	23	28	10	1.21739	0.434783	opp
Q99KI0	Aco2	Aconitate hydratase, mitochondrial	2	0.280168	0.233452	0.0441227	0.0413022	1.80605	2.64876	22	32	12	1.45455	0.545455	opp
A4IF59	Vim	Vimentin	2	5.63542	3.38853	0.82104	0.874315	0.180395	0.417509	16	13	5	0.8125	0.3125	same
Q1MWP8	Ehd4	EH-domain containing 4-KJR (Fragment)	2	2.80433	2.64885	1.1927	1.19912	0.559682	0.60687	15	21	8	1.4	0.533333	opp
Q9JJZ2	Tuba8	Tubulin alpha-8 chain	2			0.517194	1.47462	15.1096	15.1096	14	17	2	1.21429	0.142857	opp
P08249	Mdh2	Malate dehydrogenase, mitochondrial	2	0.630307	0.400079	1.691	1.36012	2.48828	0.743489	12	12	0	1	0.0833333	opp
A2RTA0	Ckm	Creatine kinase M-type	2	9.0312	9.0312			1.08721	1.3088	9	10	7	1.11111	0.777778	opp
P23927	Cryab	Alpha-crystallin B chain	2			0.566297	0.713034	2.64816	1.93642	8	9	2	1.125	0.25	opp
B2RUK5	Mccc2	Methylcrotonoyl-CoA carboxylase beta chain, mitochondrial	2	110.482	1.39146	1.11878	2.46317	0.220356	0.320095	7	20	5	2.85714	0.714286	opp
A2ACH6	Sgcd	Sarcoglycan delta	2			1.44494	0.67917	19.922	2.47842	5	2	0	0.4	0.2	same
E7D893	Cd36	Platelet glycoprotein 4	2			0.0276885	0.0206718	1.54133	4.00476	4	10	2	2.5	0.5	opp
P51667	Myl2	Myosin regulatory light chain 2, ventricular/cardiac muscle isoform	2	1.48675	3.73931	0.503615	0.596961	1.6839	0.903757	3	6	0	2	0.333333	opp
P54071	Idh2	Isocitrate dehydrogenase [NADP], mitochondrial	1	1.10037	0.736491	0.413218	0.635317	1.77852	1.27155	175	195	98	1.11429	0.56	opp
P38647	Hspa9	stress-70 protein, mitochondrial	1	0.914654	0.579275	1.06477	0.741687	1.04549	1.73413	74	95	47	1.28378	0.635135	opp
Q3UKH3	Acaa2	3-ketoacyl-CoA thiolase, mitochondrial	1	1.07682	0.712312	0.833984	1.10087	1.5289	1.42156	55	63	37	1.14545	0.672727	opp
Q6IWE1	Sdha	Succinate dehydrogenase [ubiquinone] flavoprotein subunit, mitochondrial	1	1.83507	0.902453	1.2289	1.03273	1.00663	1.48595	32	45	20	1.40625	0.625	opp
Q9DCW4	Etfb	Electron transfer flavoprotein subunit beta	1	0.566681	2.58437	1.3167	0.817741	0.560106	1.22913	28	28	10	1	0.357143	opp
P35486	Pdha1	Pyruvate dehydrogenase E1 component subunit alpha, somatic form, mitochondrial	1	0	0	0.614464	0.69704	1.19313	2.59508	27	29	15	1.07407	0.555556	opp
P04247	Mb	Myoglobin	1	0.191102	0.637144	0.479053	0.77965	0.603303	8.26379	21	13	4	0.619048	0.190476	same
Q7TQ48	Srl	Isoform 1 of Sarcalumenin	1	0	0	1.42512	2.39481	0.625498	0.652829	21	41	5	1.95238	0.238095	opp
E9QPE7	Myh11	myosin-11 isoform 1	1	1.19297	0.867834	0.310907	1.73179	0.517452	0.397463	20	31	21	1.55	1.05	same
Q3TF25	Atp5o	ATP synthase subunit O, mitochondrial	1	1.44686	2.06685	0.491879	1.05626	0.215493	0.382633	20	31	16	1.55	0.8	opp
Q8C2Q8	Atp5c1	ATP synthase subunit gamma, mitochondrial isoform b	1	2.60917	0.890042			0.926385	0.737994	19	14	9	0.736842	0.473684	same
Q6P8J7	Ckmt2	Creatine kinase S-type, mitochondrial	1	0	0	0.884729	1.37621	7.4374	0.851585	18	16	13	0.888889	0.722222	same
Q99LC5	Etfa	Electron transfer flavoprotein subunit alpha, mitochondrial	1	0.97789	1.30339	0.872974	1.00421	7.42292	1.44331	18	18	10	1	0.555556	opp
Q9WUB3	Pygm	Glycogen phosphorylase, muscle form	1	0	0	0.0239509	0.02305	1.33271	4.02938	18	23	2	1.27778	0.111111	opp
Q8BMF4	Dlat	Dihydrolipoyllysine-residue acetyltransferase component of pyruvate dehydrogenase complex, mitochondrial	1	0.634511	0.654054	1.74358	1.21333	1.46677	0.763595	17	18	5	1.05882	0.294118	opp
P97807	Fh	Isoform Mitochondrial of Fumarate hydratase, mitochondrial	1	1.08433	98.362	0.482115	0.732615	1.03034	0.620535	14	14	8	1	0.571429	opp
Q99MR8	Mccc1	Methylcrotonoyl-CoA carboxylase subunit alpha, mitochondrial	1	1.6347	0.97897	0.427188	0.450431	0.992593	1.27787	13	26	6	2	0.461538	opp
Q3THU8	Slc25a3	Phosphate carrier protein, mitochondrial	1	1.36057	0.874829	0.896004	0.576447	1.53644	1.11474	12	20	6	1.66667	0.5	opp
P51174	Acadl	Long-chain specific acyl-CoA dehydrogenase, mitochondrial	1	0	0	0.413674	0.525711	24.552	1.16859	12	12	6	1	0.5	opp
Q9D051	Pdhb	Pyruvate dehydrogenase E1 component subunit beta, mitochondrial	1	1.22969	0.573624	1.03658	1.30155	3.68611	0.815577	11	14	6	1.27273	0.545455	opp
A2ASS6	Ttn	Isoform 2 of Titin	1	0.351251	0.400387	0.958229	2.87685	0.234334	0.116821	10	29	18	2.9	1.8	same
P31001	Des	Desmin	1	0.6703	3.40293			0.243839	0.38512	9	8	4	0.888889	0.444444	same
A2RSV8	Cox4i1	Cytochrome c oxidase subunit 4 isoform 1, mitochondrial	1	0.544589	0.841547	1.35674	0.932335	0.779347	1.91928	9	0	0	0.111111	0.111111	same
Q3TAN1	Cltc	Clathrin heavy chain 1	1	0.264844	0.541661	0.941565	5.15353	0	0	9	7	5	0.777778	0.555556	same
Q0QEZ4	Sdhb	Succinate dehydrogenase [ubiquinone] iron-sulfur subunit, mitochondrial	1	0.479825	77.508	0.996102	0.798883	0.293469	0.742877	9	11	2	1.22222	0.222222	opp
Q02257	Jup	Junction plakoglobin	1			0.275143	0.126346	2.42801	0.909623	7	12	3	1.71429	0.428571	opp
P09542	Myl3	Myosin light chain 3	1	1.00976	14.519	0.602393	0.704738	0.778517	0.826071	6	19	7	3.16667	1.16667	same
Q3UTB8	Grpel1	GrpE protein homolog 1, mitochondrial	1	151.16	0.705037	0.233836	0.584243	0	0	5	0	4	0.2	0.8	same
P06151	Ldha	L-lactate dehydrogenase A chain	1			1.49004	1.07399	19.6226	1.36166	5	8	9	1.6	1.8	same
Q9D0M3	Cyc1	Isoform 2 of Cytochrome c1, heme protein, mitochondrial	1	0.353012	1.05021	0.812705	0.869496	1.91641	0.479707	4	6	1	1.5	0.25	opp
D3YXT0	Ndufs2	Putative uncharacterized protein Ndufs2	1	0	0	0.610653	0.645596	3.21949	1.20157	4	6	3	1.5	0.75	opp
O08821	Dync1h1	Cytoplasmic dynein 1 heavy chain 1	1			0.247809	3.70488	0.170246	0.370386	4	18	2	4.5	0.5	opp
Q8BP43	Tpm1	tropomyosin alpha-1 chain isoform 5	1					6.2584	1.38045	3	7	0	2.33333	0.333333	opp
Q925I1	Atad3	Isoform 1 of ATPase family AAA domain-containing protein 3	1					120.864	1.37661	3	6	0	2	0.333333	opp
